# Supplementary material for: The Evaluation of Vascular Endothelial Growth Factor A (VEGFA) and VEGFR2 Receptor as Prognostic Biomarkers in Bladder Cancer
Source: Diagnostics (Basel). 2023 Apr 19;13(8):1471. doi: 10.3390/diagnostics13081471 (PMC10137622; doi:10.3390/diagnostics13081471)
Supplement: Supplementary file 1 [file diagnostics-13-01471-s001.zip]

Archive with 1 entries (1 files):
- diagnostics-2279890-supplementary.pdf
